# Supplementary material for: A meta-analysis of the impact of TOE adoption on smart agriculture SMEs performance
Source: PLoS One. 2025 Feb 3;20(2):e0310105. doi: 10.1371/journal.pone.0310105 (PMC11790137; doi:10.1371/journal.pone.0310105)
Supplement: S1 Data — (XLSX) [file pone.0310105.s004.xlsx]

## Sheet: Sheet1
No	Author	Year	Title	Random Sequence Generation (Selection Bias)	Allocation Concealment (Selection Bias)	Blinding of Participants (Performance Bias)	Incomplete Outcome Data (Attrition Bias)	Selective Reporting (Reporting Bias)	Other Biases	Name of Data Extractors	Date of Data Extraction	Extracted Data
												Country	r	N	Source
1	Abdullahi, Husein Osman Hassan, Abdikarim Abi Mahmud, Murni Farah Ali, Abdifatah	2021	Determinants of ICT Adoption Among Small Scale Agribusiness Enterprises In Somalia	Low Risk	Low Risk	High Risk	Low Risk	Low Risk	None	Johan Tumiwa	2023-10-01	Somalia	0.713	107	WoS
2	Ahmad, Mansoor Siraj, Sadaf	2023	Determinants Impacting the Assimilation Stages of E-commerce in SMEs: A Modified TOE Framework	Unclear Risk	Low Risk	Low Risk	Unclear Risk	High Risk	None	Fitty Valdy	2023-11-01	North India	0.825	384	Google Scholar
3	Amini, Mahyar Javid, Negar Jahanbakhsh	2023	A Multi-Perspective Framework Established on Diffusion of Innovation (DOI) Theory and Technology, Organization and Environment (TOE) Framework Toward Supply Chain Management System Based on Cloud Computing Technology for Small and Medium Enterprises	High Risk	High Risk	Unclear Risk	Low Risk	Unclear Risk	None	Adrian Nagy	2023-06-01	Malaysia	0.919	170	WoS
4	Andaregie, Adino Astatkie, Tessema	2022	Determinants of technology adoption by micro and small enterprises (MSEs) in Awi zone, Northwest Ethiopia	Low Risk	Unclear Risk	High Risk	High Risk	Low Risk	None	Johan Tumiwa	2023-07-01	Euthopia	0.53	327	WoS
5	Atan, Mislina Mahmood, Rosli	2023	The Role of Technology in Predicting Business Analytics Adoption in SMEs	Unclear Risk	Low Risk	Low Risk	Unclear Risk	High Risk	None	Fitty Valdy	2023-12-01	Malaysia	0.348	241	Scopus
6	Awa, Hart O. Ojiabo, Ojiabo Ukoha Orokor, Longlife E.	2019	Integrated technology-organization-environment (T-O-E) taxonomies for technology adoption	Unclear Risk	Low Risk	Low Risk	Unclear Risk	Low Risk	None	Johan Tumiwa	2023-10-01	Nigeria	0.456	373	Scopus
7	Bag, Surajit Rahman, Muhammad Sabbir Gupta, Shivam Wood, Lincoln C.	2023	Understanding and predicting the determinants of blockchain technology adoption and SMEs' performance	High Risk	Unclear Risk	High Risk	Low Risk	High Risk	None	Fitty Valdy	2023-12-01	South Africa	0.598	311	Scopus
8	Bawono, Hario Tejo Winarno, Winarno Karyono, Karyono	2022	Bawono, Hario Tejo Winarno, Winarno Karyono, Karyono	Low Risk	High Risk	Unclear Risk	Low Risk	Low Risk	None	Adrian Nagy	2023-11-01	Indonesia	0.687	120	Google Scholar
9	Asante Boakye, Elijah Zhao, Hongjiang Coffie, Cephas Paa Kwasi Asare-Kyire, Lydia	2023	Seizing technological advancement; determinants of blockchain supply chain finance adoption in Ghanaian SMEs	High Risk	Low Risk	Low Risk	High Risk	Unclear Risk	None	Johan Tumiwa	2023-07-01	Ghana	0.452	214	WoS
10	Dadhich, Manish Hiran, Kamal Kant	2022	Empirical investigation of extended TOE model on Corporate Environment Sustainability and dimensions of operating performance of SMEs: A high order PLS-ANN approach	Unclear Risk	Unclear Risk	High Risk	Low Risk	High Risk	None	Fitty Valdy	2023-06-01	India	0.963	395	Scopus
11	Deng, Nianqi Shi, Yangyan Wang, Junbin Gaur, Jighyasu	2022	Testing the adoption of Blockchain Technology in Supply Chain Management among MSMEs in China	Low Risk	Unclear Risk	Low Risk	High Risk	Low Risk	None	Johan Tumiwa	2023-08-01	China	0.286	330	Scopus
12	Giampietri, Elisa Trestini, Samuele	2020	Analysing farmers' intention to adopt web marketing under a technology-organisation-environment perspective: A case study in Italy	High Risk	Low Risk	Low Risk	Unclear Risk	High Risk	None	Adrian Nagy	2023-06-01	Italy	0.644	94	WoS
13	Junior, Caetano Haberli Oliveira, Tiago Yanaze, Mitsuru	2019	The adoption stages (Evaluation, Adoption, and Routinisation) of ERP systems with business analytics functionality in the context of farms	Unclear Risk	High Risk	Low Risk	Low Risk	Unclear Risk	None	Fitty Valdy	2023-11-01	Brazil	0.38	375	Scopus
14	Liu, Dong Cao, Junwei	2022	Determinants of Collaborative Robots Innovation Adoption in Small and Medium-Sized Enterprises: An Empirical Study in China	Low Risk	Low Risk	High Risk	Unclear Risk	Low Risk	None	Johan Tumiwa	2023-12-01	China	0.516	373	Scopus
15	Lutfi, Abdalwali Alkelani, Saleh Nafeth Al-Khasawneh, Malak Akif Alshira’h, Ahmad Farhan Alshirah, Malek Hamed Almaiah, Mohammed Amin Alrawad, Mahmaod Alsyouf, Adi Saad, Mohamed Ibrahim, Nahla	2022	Influence of Digital Accounting System Usage on SMEs Performance: The Moderating Effect of COVID-19	High Risk	Unclear Risk	Low Risk	High Risk	High Risk	None	Fitty Valdy	2023-07-01	Jordan	0.793	184	Scopus
16	Nguyen Phuc Hien Nguyen Thi Huong Nguyen Thi Xuan Thu	2023	Factors Affecting the Adoption of Online Marketing Channels in SMEs: An Empirical Survey in the North of Vietnam	Low Risk	Unclear Risk	Low Risk	High Risk	Low Risk	None	Johan Tumiwa	2023-12-01	Vietnam	0.548	234	Google Scholar
17	Opasvitayarux, Pakorn Setamanit, Siri-on Assarut, Nuttapol Visamitanan, Krisana	2022	Antecedents of IoT adoption in food supply chain quality management: an integrative model	High Risk	Low Risk	Low Risk	Unclear Risk	High Risk	None	Fitty Valdy	2023-07-01	Thailand	0.642	197	Scopus
18	Qalati, Sikandar Ali Yuan, Li Wen Khan, Muhammad Aamir Shafique Anwar, Farooq	2021	A mediated model on the adoption of social media and SMEs’ performance in developing countries	Unclear Risk	High Risk	Low Risk	Low Risk	Unclear Risk	None	Adrian Nagy	2023-06-01	Pakistan	0.559	423	Scopus
19	Qalati, Sikandar Ali Ostic, Dragana Sulaiman, Mohammad Ali Bait Ali Gopang, Aamir Ali Khan, Asadullah	2022	Social Media and SMEs’ Performance in Developing Countries: Effects of Technological-Organizational-Environmental Factors on the Adoption of Social Media	Low Risk	Low Risk	High Risk	Unclear Risk	Low Risk	None	Johan Tumiwa	2023-08-01	Pakistan	0.738	381	Scopus
20	Ramdani, Boumediene Rothwell, Ben Boukrami, Elias	2020	Open Banking: The Emergence of New Digital Business Models	High Risk	Unclear Risk	Low Risk	High Risk	High Risk	None	Fitty Valdy	2023-11-01	Northwest of England	0.333	102	Scopus
21	Setiyani, Lila Yeny Rostiani	2021	Analysis of E-Commerce Adoption by SMEs Using the Technology - Organization - Environment (TOE) Model: A Case Study in Karawang, Indonesia	Unclear Risk	Low Risk	Low Risk	High Risk	Unclear Risk	None	Johan Tumiwa	2023-07-01	Indonesia	0.304	301	WoS
22	Shahadat, M. M.Hussain Nekmahmud, Md Ebrahimi, Pejman Fekete-Farkas, Maria	2023	Digital Technology Adoption in SMEs: What Technological, Environmental and Organizational Factors Influence SMEs’ ICT Adoption in Emerging Countries?	High Risk	High Risk	Low Risk	Unclear Risk	High Risk	None	Fitty Valdy	2023-10-01	India	0.698	535	Scopus
23	Stjepić, Ana-Marija Pejić Bach, Mirjana Bosilj Vukšić, Vesna	2021	Exploring Risks in the Adoption of Business Intelligence in SMEs Using the TOE Framework	Low Risk	Unclear Risk	High Risk	Low Risk	Low Risk	None	Adrian Nagy	2023-06-01	Croatia	0.377	100	Scopus
24	Sugandini, Dyah Effendi, Mohamad Irhas Sugiarto, Bambang Kundarto, Muhammad Kawuryan, Siwi Hardiastuti Endang	2023	Resistance to Agricultural Commercialization with Lack of Marketing Digital Adoption in Indonesia's Dieng Plateau	Unclear Risk	Low Risk	Low Risk	Unclear Risk	High Risk	None	Johan Tumiwa	2023-08-01	Indonesia	0.678	280	Google Scholar
25	Thaha, Abdurrahman Rahim Maulina, Erna Muftiadi, R. Anang Alexandri, Mohammad Benny	2022	TOE factors and value chain effects of e-business adoption on SMEs	High Risk	Low Risk	High Risk	High Risk	Unclear Risk	None	Fitty Valdy	2023-12-01	Indonesia	0.672	389	Scopus
26	Trawnih, Ali Yaseen, Husam Al-Adwan, Ahmad Samed Alsoud, Anas Ratib Jaber, Omar Abdel	2023	Factors Influencing Social Media Adoption Among Smes During Covid-19 Crisis	High Risk	Unclear Risk	Low Risk	High Risk	Unclear Risk	None	Johan Tumiwa	2023-11-01	Jordan	0.423	218	Scopus
27	Yoon, Cheolho Lim, Dongsup Park, Changhee	2020	Factors affecting adoption of smart farms: The case of Korea	Low Risk	High Risk	High Risk	Low Risk	Low Risk	None	Fitty Valdy	2023-12-01	Korea	0.437	232	Scopus
